# Supplementary material for: Blood-Based DNA Methylation Analysis by Multiplexed OBBPA-ddPCR to Verify Indications for Prostate Biopsies in Suspected Prostate Cancer Patients
Source: Cancers (Basel). 2024 Mar 28;16(7):1324. doi: 10.3390/cancers16071324 (PMC11010987; doi:10.3390/cancers16071324)
Supplement: Supplementary file 1 [file cancers-16-01324-s001.zip › Table S1.xlsx]

## Sheet: Table S1
Pat.nr.	histopathology	sample volume [ml]	age	Gleason score	Digital rectal examination with suspicious results?	tPSA [ng/ml]	fPSA [ng/ml]	QfPSA [%]	cfDNA [ng/ml]	piRISK1	piRISK2	PRISK1	PRISK2
BPH1	BPH	3.2	66		no	6.97	2.39	34	9.9	3	4	3	4
BPH2	BPH	3.5	56		no	7.82	1.83	23	35.9	2	2	2	3
BPH3	BPH	3.5	68		no	3.93	1.31	33	5.1	1	1	1	2
BPH4	BPH	3.7	57		yes	6.41	0.86	13	9.4	2	2	3	3
BPH5	BPH	4.5	84		no	11.5	1.4	12	6.9	2	2	3	3
BPH6	BPH	3.5	82		no	10.3	0.84	8	8.1	3	4	4	5
BPH7	BPH	3.5	84		no	7.2	0.4	5	99.4	3	4	5	5
BPH8	BPH	4.2	65		no	5.91	1.27	21	50.5	3	3	4	3
BPH9	BPH	3.5	47		yes	3.61	0.46	13	274.3	2	2	3	3
BPH10	BPH	3.5	65		no	10.7	2.7	25	112	3	3	4	3
BPH11	BPH	3.5	52		no	8.67	1.36	16	42.3	2	2	3	3
BPH12	BPH	4.25	57		no	7.95	0.57	7	6.4	1	1	2	2
BPH13	BPH	4.25	81		no	4.9	0.6	13	8.1	3	2	4	3
BPH14	BPH	5	73		no	7.51	1.67	22	6.8	2	2	3	2
BPH15	BPH	3.5	57		no	6.09	1.16	19	6.4	1	1	3	2
BPH16	BPH	3.8	69		no	5.48	0.96	17	13.3	3	4	5	5
BPH17	BPH	3.5	70		no	7.75	1.28	17	468.6	3	3	4	3
BPH18	BPH	3.6	61		no	5.2	1.03	20	28.1	3	3	6	4
BPH19	BPH	3.45	79		no	9.15	2.85	31	4.6	2	1	2	1
BPH20	BPH	4	80		no	10.3	2.59	25	26.2	3	3	3	3
BPH21	BPH	3	58		no	7.69	0.93	12	117.3	2	2	3	2
BPH22	BPH	4.5	62		no	6.86	1.02	15	38.6	3	2	5	3
BPH23	BPH	4	49		no	5.56	0.93	17	10.8	1	1	2	1
BPH24	BPH	3.5	80		no	9.66	1.22	13	19.4	3	2	5	4
BPH25	BPH	3.5	64		yes	6.7	1.3	19	36.3	4	5	6	5
BPH26	BPH	3.5	60		no	9.47	0.78	8	4	2	1	3	3
BPH27	BPH	3.5	80		no	8.7	2.2	25	6.5	2	2	2	2
BPH28	BPH	3.5	73		no	8.58	2.77	32	8.1	3	3	3	3
BPH29	BPH	4	52		no	11.9	2.4	21	10.2	2	2	4	3
BPH30	BPH	3	69		no	6.6	1.81	27	6.9	2	1	3	3
BPH31	BPH	4	70		yes	5.45	0.46	8	36.9	3	3	6	5
BPH32	BPH	3.5	71		no	11.3	2.13	19	30.3	3	2	4	3
BPH33	BPH	3.5	76		no	5.98	1.52	25	137.1	4	4	4	4
BPH34	BPH	3.5	76		no	4.87	1.09	22	37.1	2	2	3	3
BPH35	BPH	3.5	79		no	14.2	2.3	16	34.4	4	3	5	5
BPH36	BPH	4	67		yes	7.58	0.95	12	15.8	3	3	4	4
BPH37	BPH	4.5	62		no	5.15	1.71	33	11.3	3	3	3	3
BPH38	BPH	4	54		no	5.3	0.5	10	18	2	2	3	3
BPH39	BPH	5	83		no	13	2.55	20	69.6	4	5	6	5
BPH40	BPH	2.67	56		no	7.43	1.54	21	24.4	2	2	5	3
PCa1	indolent PCa	3.5	70	6	no	5.3	1.1	21	10.4	3	4	5	4
PCa2	indolent PCa	3.5	72	6	no	7.5	1.6	21	7.6	3	2	4	2
PCa3	indolent PCa	4.5	58	6	no	4.44	0.8	18	14.8	3	2	4	2
PCa4	indolent PCa	3.5	71	6	no	3.57	0.33	9	320	4	5	5	6
PCa5	indolent PCa	4	65	6	no	5.8	1	17	16.2	3	3	4	3
PCa6	indolent PCa	4	86	6	yes	2.3	0.7	32	20.9	3	3	4	3
PCa7	indolent PCa	2	63	6	no	5.58	1.36	24	17.4	4	2	4	3
PCa8	PCa	3.5	70	7	no	7.03	1.08	15	44.8	4	4	6	5
PCa9	PCa	3.5	83	8	yes	10.3	2.94	29	22.3	3	4	4	4
PCa10	PCa	3	76	8	yes	5.5	2.4	44	12.5	3	3	4	4
PCa11	PCa	3.5	63	8	no	8.71	1.01	12	10.5	4	4	6	5
PCa12	PCa	3.5	80	7a	no	5.56	0.48	9	7.6	3	4	5	5
PCa13	PCa	4	82	7a	no	9.35	2.33	25	11.2	3	4	4	4
PCa14	PCa	4.5	68	7a	no	8.6	1.3	15	55.1	3	3	5	4
PCa15	PCa	3.7	68	7a	no	7.5	0.8	10	464.9	5	5	5	5
PCa16	PCa	3.25	69	7a	no	3.5	0.5	15	68.9	3	3	5	4
PCa17	PCa	4.6	90	7a	yes	8.9	1.9	21	7.6	3	4	4	4
PCa18	PCa	4.5	74	7a	no	4.69	0.44	9	41.2	3	3	5	5
PCa19	PCa	4.25	84	7a	yes	7.6	0.67	9	8.5	3	3	4	5
PCa20	PCa	4	65	7b	no	8.04	1.52	19	140	4	3	5	4
PCa21	PCa	4.5	60	7b	no	8.6	0.7	8	7.3	3	3	4	4
PCa22	PCa	4	69	6	no	13.7	1.3	9	60	4	3	6	5
PCa23	PCa	3.5	66	7a	no	8.52	1.48	17	10.4	3	3	5	4
PCa24	PCa	4	85	8	yes	9.38	0.96	10	9.9	3	3	6	4
PCa25	PCa	4	84	8	no	11.6	2.24	19	14.1	3	3	5	4
PCa26	PCa	3	70	7a	no	4.4	0.4	11	15.6	3	3	5	4
PCa27	PCa	2.5	58	7a	no	6.36	0.35	6	272	4	5	5	5
PCa28	PCa	4	85	7b	no	9.43	0.82	9	100	3	3	5	4
PCa29	PCa	4	88	7a	no	8.89	0.83	9	92	4	3	6	5
PCa30	PCa	4	76	7b	no	6.13	0.6	10	28.5	3	3	6	4
PCa31	PCa	2	63	7a	no	9.72	1.58	16	38	3	3	4	4
PCa32	PCa	6	60	7a	no	8.44	1.37	16	27.1	3	3	4	4
PCa33	PCa	2	68	7b	no	9.04	0.81	9	10.7	3	3	4	4
PCa34	PCa	4	84	7a	no	11	1.87	17	58	4	4	6	4
PCa35	PCa	4	63	7a	yes	6.87	0.57	8	680	6	6	5	6
PCa36	PCa	3.5	53	7b	yes	9.49	0.98	10	32.8	3	3	5	4
PCa37	PCa	2	81	7a	yes	6.15	0.3	5	132	6	6	7	7
PCa38	PCa	4.5	63	10	no	11.5	1.75	15	17.8	4	4	6	5
PCa39	PCa	4	67	8	yes	8.43	0.46	6	17.8	3	3	6	5
PCa40	PCa	3.5	77	8	no	16.4	2.62	16	36.1	5	4	6	6
PCa41	PCa	3.5	59	7b	yes	26.6	1.37	5	274.3	5	6	4	5
PCa42	PCa	4	87	8	no	31.3	3.12	10	16.3	4	3	6	5
PCa43	PCa	2	71	8	yes	58.1	2.94	5	43.2	4	4	6	5
PCa44	PCa	4	74	8	yes	94.4	2.89	3	28.9	3	3	5	5
PCa45	PCa	4	65	8	yes	26.3	2.15	8	16	5	5	7	6
PCa46	PCa	4.5	79	7b	yes	35.5	6.82	19	14	4	4	5	5
PCa47	PCa	5	86	9	yes	209	21.6	10	13.04	5	5	7	6
unclassified1	not available	3	67		no	5.18	1.31	25	8.4	3	3	4	3
unclassified2	not available	3	65		no	7.49	2.19	29	18.5	3	3	3	3
unclassified3	not available	4	65		no	6.14	1.24	20	9.6	3	3	4	3
unclassified4	not available	4.25	66		no	3.2	0.68	21	56.5	3	3	4	3
unclassified5	not available	3.7	63		no	2.36	0.89	38	21	2	2	2	2
unclassified6	not available	4	59		no	3.72	1.03	28	7.9	3	3	3	2
unclassified7	not available	3.5	57		no	4.24	0.57	13	10.2	2	2	3	4
unclassified8	not available	3.5	56		no	4.58	0.82	18	10.5	2	2	4	3
unclassified9	not available	3.6	74		no	3.61	0.76	21	20.4	3	3	5	4
unclassified10	not available	3.8	67		no	5.33	0.86	16	252.6	3	4	4	5
unclassified11	not available	4.5	71		no	5.66	0.86	15	6.2	1	1	2	2
unclassified12	not available	3.5	71		no	4.31	0.68	16	11.1	3	3	5	5
unclassified13	not available	4	68		no	6.5	1.3	19	14.4	3	3	5	3
unclassified14	not available	3	51		no	4.18	0.52	13	9.7	2	2	3	3
unclassified15	not available	3	69		no	9.54	1.56	16	7.8	3	3	5	4
unclassified16	not available	4	76		no	3.5	0.8	23	42.6	3	3	4	4
unclassified17	not available	3.5	88		no	5.7	2.2	38	26.5	4	4	5	4
unclassified18	not available	3.5	65		no	4.2	0.8	19	5.3	3	3	5	3
unclassified19	not available	2.5	80		no	3.8	0.8	20	16.2	4	4	5	4
unclassified20	not available	4	57		no	1.73	0.56	32	69	3	3	4	3
unclassified21	not available	3.5	88		no	13	2.77	21	36	4	4	6	4
unclassified22	not available	4	57		no	6.79	0.41	6	15.2	1	1	3	2
unclassified23	not available	3.5	87		no	3.68	0.81	22	15.7	4	3	4	4
unclassified24	not available	3.5	72		no	2.7	0.7	25	18.4	4	3	4	4
unclassified25	not available	4	80		no	6.95	1.92	28	36.2	4	4	5	4
unclassified26	not available	3.5	78		no	7.1	2.8	40	47.5	3	3	4	3
unclassified27	not available	2	67		no	7.06	1.32	19	67.4	3	3	5	3
unclassified28	not available	1.5	59		no	2.74	0.58	21	29.3	3	3	3	3
unclassified29	not available	2	61		no	5.86	0.74	13	180	6	6	6	7
unclassified30	not available	2	71		no	3.5	0.61	17	26	4	4	5	4
unclassified31	not available	2	83		no	9.29	1.42	15	15.7	3	3	5	5
unclassified32	not available	2	77		no	6.34	1.39	22	176	6	6	5	6
unclassified33	not available	2	69		no	5.08	0.74	15	14.9	3	3	4	4
unclassified34	not available	3.5	70		no	5.6	1.4	25	42.1	3	3	5	3
unclassified35	not available	4	64		no	4.79	0.79	14	81	4	4	6	5
unclassified36	not available	3.5	61		no	5.26	1.01	19	1028.6	4	5	5	5
unclassified37	not available	4	76		yes	4.9	1	20	37.3	2	2	3	2
unclassified38	not available	4	59		no	5.11	0.75	15	26.7	3	3	4	3
unclassified39	not available	4	58		no	11.8	0.86	7	56	6	6	6	6
unclassified40	not available	4.5	74		no	5.31	1.88	35	337.8	5	4	4	5
unclassified41	not available	3.5	69		not available	3.83	0.67	17	514.3	5	5	6	4
unclassified42	not available	4	83		no	5.2	0.95	18	6.2	1	1	2	1
unclassified43	not available	3.5	77		no	5.58	0.78	14	1028.6	6	6	6	6
unclassified44	not available	4	77		yes	6.48	1.55	24	61	3	3	5	4
unclassified45	not available	4	69		no	2.61	0.49	19	170	4	4	6	4
