# Supplementary material for: Blood-Based DNA Methylation Analysis by Multiplexed OBBPA-ddPCR to Verify Indications for Prostate Biopsies in Suspected Prostate Cancer Patients
Source: Cancers (Basel). 2024 Mar 28;16(7):1324. doi: 10.3390/cancers16071324 (PMC11010987; doi:10.3390/cancers16071324)
Supplement: Supplementary file 1 [file cancers-16-01324-s001.zip › Table S2.xlsx]

## Sheet: Table S2
gene	Ensembl ID	chromosome	genomic location (GRCh38.p14)	amplicon [bp]	ddPCR annealing temperature [°C]	forward primer	reverse primer	probe for methylated sequence	probe for unmethylated sequence
CCDC181	ENSG00000117477	1	chr1:169427335-169427469	135	62	5'-CGTAGTTAGAGAGGTTCGGATG-3'	5'-CTCCTCTCCTCCTCTTTCTAAAC-3'	5'-FAM-CCCGACACCTACCTCCGCGACAACCAA-BHQ1-3'	5'-HEX-CCCAACACCTACCTCCACAACAACCAA-BHQ1-3'
MIR129-2	ENSG00000199077	11	chr11:43581221-43581343	123	53.8	5'-ACGGTTTGGAGAAATGGAGAT-3'	5'-CGAACCCTAAAACCGAACAAA-3'	5'-FAM-CGTTCCATCGCGACTCAATCTCACCAC-BHQ1-3'	5'-HEX-CATTCCATCACAACTCAATCTCACCAC-BHQ1-3'
NRIP3	ENSG00000175352	11	chr11:9004156-9004283	128	51.9	5'-CGGCGTGGATAGGTGAGT-3'	5'-CCCTAAACTAACGTAAACTCTAAA-3'	5'-FAM-CGACCATCTCTACCGCTAACCG-BHQ1-3'	5'-HEX-CAACCATCTCTACCACTAACCA-BHQ1-3'
RASSF1A	ENSG00000068028	3	chr3:50340734-50340850	117	50.7	5'-GTTTGTTAGCGTTTAAAGTTAG-3'	5'-AATACGACCCTTCCCAAC-3'	5'-FAM-CGCCCAACGAATACCAACTCCCG-BHQ1-3'	5'-HEX-CACCCAACAAATACCAACTCCCA-BHQ1-3'
SOX8	ENSG00000005513	16	chr16:980564-980666	103	50	5'-GGGTCGTAAGTTCGGAGA-3'	5'-AATAACTCGAATCCTTTCAACCA-3'	5'-FAM-CGTGTTTCGCGTTGGTTGTTT-BHQ1-3'	5'-HEX-TGTGTTTTGTGTTGGTTGTTTGATT-BHQ1-3'
