# Supplementary material for: Blood-Based DNA Methylation Analysis by Multiplexed OBBPA-ddPCR to Verify Indications for Prostate Biopsies in Suspected Prostate Cancer Patients
Source: Cancers (Basel). 2024 Mar 28;16(7):1324. doi: 10.3390/cancers16071324 (PMC11010987; doi:10.3390/cancers16071324)
Supplement: Supplementary file 1 [file cancers-16-01324-s001.zip › Table S3.xlsx]

## Sheet: Table S3
biomarkers	piRISK1	piRISK2	PRISK1	PRISK2
QfPSA [%]	-	-	>21	>16
cfDNA [ng/ml]	<7.3	<7.3	<7.3	<7.3
age [years]	<58	<58	<60	<60
methylated RASSF1A copies/ml	<10.9	<26.3	<10.9	<20.3
methylated MIR129-2 copies/ml	<1435	<1435	<18.6	<1200
methylated NRIP3 copies/ml	<38.5	<62.1	<15.9	<36.9
methylated SOX8 copies/ml	<189.2	<76.6	<195.2	<76.6
